# Supplementary material for: Innate Responses Induced by Whole Inactivated Virus or Subunit Influenza Vaccines in Cultured Dendritic Cells Correlate with Immune Responses In Vivo
Source: PLoS One. 2015 May 1;10(5):e0125228. doi: 10.1371/journal.pone.0125228 (PMC4416761; doi:10.1371/journal.pone.0125228)
Supplement: S1 Table — (XLSX) [file pone.0125228.s002.xlsx]

## Sheet: Sheet1
Gene Name	Forward 5'-->3'	Reverse 5'-->3'
IL-6	CCTTCCTACCCCAATTTCCAAT	ACGCACTAGGTTTGCCGAGTA
IL-12b	GGAAGCACGGCAGCAGAATA	TGCCGTGGATTCGAACAAA
Il15	ACCTTGCAAACAGCACTCTGTCT	CATGCAGTCAGGACGTGTTGA
TNF	CAGAGCCCCCAGTCTGTATCC	CCTTGATGGTGGTGCATGAG
MyD88	GGCGATGAAGAAGGACTTTCC	GATGTAGACAGGACGGCATCAG
Mx2	GCTGCACACGGTCACTGAAA	CGGATTGACATCTCTGCTTCCT
CXCR4	GCCCTCGCCTTCTTCCA	AGAGTGTCCACCCCGCTTT
TLR3	TGAACCCCCACCTCACAGA	GGCTTGGGAGATAGGAGAAGGA
STAT1	TGGTGAAATTGCAAGAGCTGAA	CCGTTGGTGGATTCTTCCAT
CCR5	GCTGTCTATGGATGTGCCTGACT	TGCTGTTTCCTCAATGGGTATTT
CD209a	TCCCAAAACCCTGCCAAAT	CCCAAAGAGAACCTGCAGACA
TFRC	GATGAAGAAGAAAATGCCGACAA	TTGTCTGTCTCCTCCGTTTCAG
TGFB1	CAACAATTCCTGGCGTTACCTT	CAAGAGCAGTGAGCGCTGAA
Calr	CTGGCACCAAGAAGGTTCATGT	GGGTGGCAGAAAGTCCCAAT
Ltf	CCGGTGCCCAAAAGGATAG	GTCCCTTTCGGCTTTATTTGGT
Ivns1abp	GTGGTGGCTTTGATGGTTCTC	ATCCTCCCACTGCATAAATGGT
Krr1	CCTTGATGATTAAACGGGAGTTG	GCGGGAAGGGCGTGTACT
GAPDH	CTGCACCACCAACTGCTTAGC	CAGTCTTCTGGGTGGCAGTGA
βactin	CGTGCGTGACATCAAAGAGAA	ACCGCTCGTTGCCAATAGTG
Annealing temperature of 60°C
