# Supplementary material for: Innate Responses Induced by Whole Inactivated Virus or Subunit Influenza Vaccines in Cultured Dendritic Cells Correlate with Immune Responses In Vivo
Source: PLoS One. 2015 May 1;10(5):e0125228. doi: 10.1371/journal.pone.0125228 (PMC4416761; doi:10.1371/journal.pone.0125228)
Supplement: S2 Table — The relative expression of genes as compared to medium control samples as measured by both qPCR and microarray is presented. The results obtained by microarray and qPCR correlate well. (XLS) [file pone.0125228.s003.xls]

## Sheet: Sheet1
	4 hrs							12 hrs							24 hrs
	AV		WIV		SU			AV		WIV		SU			AV		WIV		SU
	qPCR	array	qPCR	array	qPCR	array		qPCR	array	qPCR	array	qPCR	array		qPCR	array	qPCR	array	qPCR	array
IL-6	116.083	24.761	109.809	26.3549	18.7037	1		147.089	40.5042	112.49	24.4201	8.37159	1		115.602	25.8125	40.2033	12.8171	6.5023	1
IL-12b	45.7546	15.5086	96.8043	23.2636	6.1829	3.86375		933.202	55.3304	450.469	50.7382	6.28609	1		416.016	76.1093	68.5358	23.5883	6.06979	1
Il15	29.2943	11.7127	41.762	13.1775	9.75143	4.46915		23.4473	10.5561	29.2957	9.31787	4.54221	2.28153		13.5464	7.21	11.9947	4.85678	2.36532	1
TNF	18.7518	14.6213	13.1308	13.1775	0.608554	1		3.93214	1	10.4556	1	0.701157	1		2.6107	1	0.736137	1	0.559678	1
MyD88	2.27998	2.18859	2.22963	2.62079	0.902455	1		5.19481	1	2.88812	1	1.34739	1		1.64193	1.85318	1.83071	1	0.961757	1
Mx2	77.3369	16	76.6742	16.9123	23.4031	5.65685		34.208	7.31065	61.5121	7.67411	4.73059	1		15.3981	6.1475	24.7913	4.69134	1.78494	1
CXCR4	0.431186	1	0.380121	1	0.830609	1		3.14629	2.04202	4.32058	1	3.90139	2.80889		7.49577	4.85678	7.86029	2.67586	8.92346	2.62079
TLR3	26.4476	3.39874	35.0854	4.75683	1.75453	1		36.4534	2.41162	27.525	3.68075	0.88308	1		3.14287	1	1.62322	1	0.242396	1
STAT1	3.02911	5.04551	3.31888	6.04189	1.48763	3.24338		3.44211	4.05584	16.5415	5.8462	2.88089	2.69447		7.57236	4.43059	19.3276	4.54727	4.5335	1
CCR5	-1.08788	1	-1.26946	-2.23457	-1.39677	1		-12.8125	-5.82934	-4.50279	-3.92674	-1.87933	1		-14.3212	-7.74537	-11.9978	-6.54322	-4.26054	1
CD209a	-1.72564	-3.65533	-2.13931	-4.46915	-0.870086	1		-119.166	-5.31474	-29.292	-6.9644	-8.05001	-4.34694		-360.733	-9.57983	-342.163	-14.723	-15.0242	-5.20537
TFRC	-4.54106	1	-5.50357	1	-2.04439	1		-31.5092	-4.47949	-10.4681	-4.34192	-3.22967	1		-7.54368	-4.53154	-12.6917	-6.72717	-3.49371	1
TGFB1	-0.836766	1	-1.0122	1	-0.726037	1		-1.34219	-4.78991	-1.85857	-3.43426	-1.32105	1		-1.44789	1	-0.718412	1	-0.913558	1
Calr	-1.30291	1	-1.2519	1	-1.17935	1		-0.934347	-3.72352	-1.45512	-2.53737	-0.80441	1		-1.91811	1	-1.89601	-1.85318	-1.57806	1
Ltf	-1.67174	1	-2.11702	1	-1.38226	1		-5.9818	-3.63008	-1.35918	-2.21914	-1.11039	1		-4.42302	-2.88786	-1.02975	1	-0.874654	1
Ivns1abp	-3.99051	-2.82843	-6.27504	-3.5801	-1.92054	1		-1.95183	-3.53898	-3.11581	-3.43426	-1.42806	1		-3.60337	-4.14106	-2.35743	-3.14923	-0.617516	1
Krr1	-3.17082	1	-4.10502	-1.64718	-4.8834	-1.7411		-2.99987	-2.04675	-1.05718	-1.83401	-1.85906	1		-1.36725	-1.65864	-0.753298	1	-0.688115	1
