# Supplementary material for: Innate Responses Induced by Whole Inactivated Virus or Subunit Influenza Vaccines in Cultured Dendritic Cells Correlate with Immune Responses In Vivo
Source: PLoS One. 2015 May 1;10(5):e0125228. doi: 10.1371/journal.pone.0125228 (PMC4416761; doi:10.1371/journal.pone.0125228)
Supplement: S3 Table — Genes differentially expressed in DCs stimulated with live virus, WIV or SU vaccine, as compared to medium control were analyzed using the functional annotation tool DAVID. Data is shown for three time points, namely 4,12 and 24h after start of stimulation. Gene ontologies were analyzed using the GOTERM_BP_FAT tool. The top 10 of affected ontologies for both upregulated and downregulated genes is shown. Only those ontologies are shown that are enriched with an FDR of 0.05 or smaller. (XLS) [file pone.0125228.s004.xls]

## Sheet: Sheet1
	AV4_up	count	p-value	WIV4_up	count	p-value	SU4_up	count	p-value
4h	immune response	58	5.3e-32	immune response	59	1.7e-27	immune response	22	4.2e-15
	response to virus	25	4.3e-24	response to virus	23	4e-19	response to virus	10	1.1e-10
	defense response	39	5.9e-16	defense response	40	1.8e-13	defense response	10	0.00033
	regulation of cytokine production	17	3e-09	regulation of cytokine production	19	1.6e-09	innate immune response	5	0.0019
	positive regulation of cytokine production	12	9.5e-09	regulation of lymphocyte activation	16	6.7e-07	regulation of interleukin-12 production	3	0.0024
	innate immune response	12	2.9e-06	positive regulation of cytokine production	11	9.2e-07	regulation of cytokine production	5	0.0049
	regulation of lymphocyte proliferation	10	1.1e-05	positive regulation of lymphocyte activation	13	1e-06	positive regulation of lymphocyte activation	4	0.011
	regulation of mononuclear cell proliferation	10	1.1e-05	regulation of lymphocyte proliferation	12	1.4e-06	positive regulation of leukocyte activation	4	0.013
	regulation of leukocyte proliferation	10	1.4e-05	regulation of mononuclear cell proliferation	12	1.4e-06	positive regulation of cell activation	4	0.014
	regulation of innate immune response	8	1.5e-05	regulation of leukocyte activation	16	1.6e-06	cytokine production	3	0.019
	AV4-down	count	p-value	WIV4-down	count	p-value	SU4-down	count	p-value
	ribosome biogenesis	11	3.2e-08	ribosome biogenesis	25	3.6e-20	ncRNA processing	9	2.1e-07
	ribonucleoprotein complex biogenesis	11	2.2e-07	ribonucleoprotein complex biogenesis	26	3.6e-19	ribosome biogenesis	8	3.1e-07
	rRNA processing	8	2.8e-06	rRNA processing	16	1.2e-12	RNA processing	12	1.1e-06
	rRNA metabolic process	8	3e-06	rRNA metabolic process	16	1.5e-12	ribonucleoprotein complex biogenesis	8	1.2e-06
	ncRNA processing	9	5.4e-05	ncRNA processing	20	1.9e-11	ncRNA metabolic process	9	1.4e-06
	ncRNA metabolic process	9	0.0003	ncRNA metabolic process	22	2.7e-11	rRNA processing	6	1.2e-05
	RNA processing	13	0.0003	RNA processing	27	2.3e-08	rRNA metabolic process	6	1.3e-05
	rRNA modification	3	0.0019	transcription	54	1.7e-05	transcription	14	0.022
	RNA modification	4	0.0052	regulation of transcription	57	0.001	DNA metabolic process	6	0.027
	translation	9	0.0054	regulation of RNA metabolic process	42	0.001	translation	5	0.04
	AV12_up	count	p-value	WIV12_up	count	p-value	SU12_up	count	p-value
12h	immune response	68	1.4e-21	immune response	59	6.6e-23	membrane organization	4	0.043
	response to virus	18	2.3e-09	response to virus	16	1.4e-09	regulation of cytokine production	3	0.06
	death	44	1e-06	regulation of T cell activation	18	4.2e-09
	cell death	43	1.4e-06	positive regulation of immune system process	23	3.8e-08
	regulation of mononuclear cell proliferation	15	1.5e-06	regulation of T cell proliferation	13	4.4e-08
	regulation of lymphocyte proliferation	15	1.5e-06	defense response	35	5.1e-08
	regulation of lymphocyte activation	20	1.9e-06	regulation of lymphocyte activation	19	6.1e-08
	regulation of leukocyte proliferation	15	2e-06	regulation of leukocyte activation	19	1.7e-07
	regulation of T cell activation	17	2.7e-06	regulation of cytokine production	18	2e-07
	regulation of cytokine production	19	4.7e-06	regulation of mononuclear cell proliferation	14	2e-07
	AV12_down	count	p-value	WIV12_down	count	p-value	SU12_down	count	p-value
	ncRNA metabolic process	85	2e-33	ribonucleoprotein complex biogenesis	52	3.6e-31	ribosome biogenesis	7	5.2e-07
	ribonucleoprotein complex biogenesis	67	3.8e-31	ribosome biogenesis	45	3.4e-28	ncRNA metabolic process	8	1e-06
	ribosome biogenesis	59	1.2e-29	ncRNA metabolic process	52	2.7e-22	rRNA processing	6	1.6e-06
	ncRNA processing	65	5.7e-25	rRNA processing	31	4.4e-20	ribonucleoprotein complex biogenesis	7	1.7e-06
	rRNA processing	41	9.1e-22	rRNA metabolic process	31	6.9e-20	rRNA metabolic process	6	1.7e-06
	rRNA metabolic process	41	1.8e-21	ncRNA processing	43	1.8e-19	ncRNA processing	7	3.9e-06
	translation	86	1.2e-18	RNA processing	67	9.3e-16	RNA processing	7	0.0011
	RNA processing	100	3.7e-16	translation	50	3.1e-12	transcription, DNA-dependent	4	0.0044
	generation of precursor metabolites and energy	71	1.3e-15	cellular macromolecular complex assembly	33	5.2e-08	RNA biosynthetic process	4	0.0048
	tRNA metabolic process	43	3.3e-15	nucleobase, nucleoside and nucleotide biosynthetic process	29	1e-07	transcription from RNA polymerase II promoter	3	0.017
24h	AV24_up	count	p-value	WIV24_up	count	p-value	SU24_up	count	p-value
	immune response	63	1.3e-12	immune response	54	3.3e-15	protein amino acid phosphorylation	7	0.0054
	death	56	7.2e-08	antigen processing and presentation	17	2.1e-08	immune response	6	0.0067
	cell death	55	8.1e-08	death	44	2.6e-08	phosphorylation	7	0.0093
	apoptosis	50	4.6e-07	regulation of leukocyte activation	22	3.5e-08	negative regulation of cell proliferation	4	0.02
	regulation of cell proliferation	55	5.5e-07	cell death	43	3.8e-08	phosphorus metabolic process	7	0.022
	programmed cell death	50	7.5e-07	regulation of cell activation	22	4.4e-08	phosphate metabolic process	7	0.022
	regulation of apoptosis	55	1.3e-06	apoptosis	40	8.8e-08	chemotaxis	3	0.032
	regulation of programmed cell death	55	1.9e-06	programmed cell death	40	1.4e-07	taxis	3	0.032
	regulation of cell death	55	2.3e-06	regulation of lymphocyte activation	20	2.7e-07	regulation of cytokine production	3	0.05
	positive regulation of immune system process	27	1.1e-05	positive regulation of immune system process	24	3.3e-07	intracellular signaling cascade	6	0.083
	AV24_down	count		WIV24_down	count		SU24_down	count
	cell cycle	135	2.4e-37	cell cycle	125	3.2e-47	cell cycle	16	1.6e-06
	cell cycle phase	93	1.8e-34	cell cycle phase	86	1.1e-40	cell cycle phase	9	0.00057
	M phase	86	2.6e-34	M phase	79	2e-39	DNA metabolic process	10	0.00066
	cell division	83	4e-32	cell cycle process	91	2.1e-38	DNA replication	6	0.0018
	mitotic cell cycle	77	6.3e-32	mitotic cell cycle	72	1.3e-37	cell cycle process	9	0.0018
	cell cycle process	98	2.4e-31	cell division	75	6e-36	transcription, DNA-dependent	5	0.0053
	M phase of mitotic cell cycle	68	2.7e-31	M phase of mitotic cell cycle	63	1.5e-35	M phase	7	0.0057
	mitosis	66	4.1e-30	mitosis	61	4.2e-34	RNA biosynthetic process	5	0.0059
	nuclear division	66	4.1e-30	nuclear division	61	4.2e-34	ribonucleoprotein complex biogenesis	5	0.0079
	organelle fission	66	4.6e-29	organelle fission	61	4.1e-33	mitotic cell cycle	6	0.013
