# Supplementary material for: Innate Responses Induced by Whole Inactivated Virus or Subunit Influenza Vaccines in Cultured Dendritic Cells Correlate with Immune Responses In Vivo
Source: PLoS One. 2015 May 1;10(5):e0125228. doi: 10.1371/journal.pone.0125228 (PMC4416761; doi:10.1371/journal.pone.0125228)
Supplement: S4 Table — Differentially expressed genes in WIV- versus SU-treated DCs were analyzed using the functional annotation tool DAVID. Gene ontologies were analyzed using the GOTERM_BP_FAT tool. Only those ontologies are shown that are enriched with an FDR of 0.05 or smaller. (XLSX) [file pone.0125228.s005.xlsx]

## Sheet: Sheet1
WIVvsSU_4h higher
Category	Term	Count	PValue	Fold Enrichment	Bonferroni	Benjamini	FDR
GOTERM_BP_FAT	GO:0009615~response to virus	12	1.64573e-09	13.0029	1.84815e-06	1.84815e-06	2.63864e-06
GOTERM_BP_FAT	GO:0044265~cellular macromolecule catabolic process	23	4.04324e-06	3.11016	0.00453027	0.00226771	0.00648243
GOTERM_BP_FAT	GO:0051603~proteolysis involved in cellular protein catabolic process	21	6.77453e-06	3.23854	0.00757895	0.00253273	0.0108612
GOTERM_BP_FAT	GO:0044257~cellular protein catabolic process	21	7.36061e-06	3.22045	0.00823193	0.00206437	0.0118008
GOTERM_BP_FAT	GO:0019941~modification-dependent protein catabolic process	20	1.19394e-05	3.24219	0.0133186	0.00267802	0.0191411
GOTERM_BP_FAT	GO:0043632~modification-dependent macromolecule catabolic process	20	1.19394e-05	3.24219	0.0133186	0.00267802	0.0191411
GOTERM_BP_FAT	GO:0030163~protein catabolic process	21	1.22662e-05	3.1104	0.0136806	0.0022932	0.0196649
GOTERM_BP_FAT	GO:0009057~macromolecule catabolic process	23	1.25126e-05	2.89615	0.0139534	0.00200537	0.0200598
WIVvsSU_12h higher
Category	Term	Count	PValue	Fold Enrichment	Bonferroni	Benjamini	FDR
GOTERM_BP_FAT	GO:0006955~immune response	29	5.47335e-12	4.89256	6.4203e-09	6.4203e-09	8.82361e-09
GOTERM_BP_FAT	GO:0002684~positive regulation of immune system process	14	1.88718e-06	5.40033	0.00221122	0.00110622	0.00304226
GOTERM_BP_FAT	GO:0002819~regulation of adaptive immune response	8	5.87001e-06	11.3517	0.00686189	0.00229255	0.00946255
GOTERM_BP_FAT	GO:0002822~regulation of adaptive immune response based on somatic recombination of immune receptors built from immunoglobulin superfamily domains	8	5.87001e-06	11.3517	0.00686189	0.00229255	0.00946255
GOTERM_BP_FAT	GO:0032944~regulation of mononuclear cell proliferation	9	6.86099e-06	8.93947	0.00801567	0.00200997	0.01106
GOTERM_BP_FAT	GO:0050670~regulation of lymphocyte proliferation	9	6.86099e-06	8.93947	0.00801567	0.00200997	0.01106
GOTERM_BP_FAT	GO:0070663~regulation of leukocyte proliferation	9	8.25894e-06	8.72144	0.009641	0.00193568	0.0133133
GOTERM_BP_FAT	GO:0032946~positive regulation of mononuclear cell proliferation	7	3.53612e-05	11.1247	0.040631	0.0068894	0.0569902
GOTERM_BP_FAT	GO:0050671~positive regulation of lymphocyte proliferation	7	3.53612e-05	11.1247	0.040631	0.0068894	0.0569902
WIVvsSU_24h higher
Category	Term	Count	PValue	Fold Enrichment	Bonferroni	Benjamini	FDR
GOTERM_BP_FAT	GO:0006955~immune response	27	5.51477e-08	3.49296	7.82515e-05	7.82515e-05	9.10145e-05
GOTERM_BP_FAT	GO:0002474~antigen processing and presentation of peptide antigen via MHC class I	6	5.86731e-06	21.5057	0.00829117	0.00415421	0.00968284
GOTERM_BP_FAT	GO:0019882~antigen processing and presentation	10	1.19847e-05	7.00376	0.0168626	0.00565275	0.0197774
